# Supplementary material for: Prediction of HIV-1 virus-host protein interactions using virus and host sequence motifs
Source: BMC Med Genomics. 2009 May 18;2:27. doi: 10.1186/1755-8794-2-27 (PMC2694829; doi:10.1186/1755-8794-2-27)
Supplement: Additional file 1 — Number of sequences in HIV-1 protein alignments. For each HIV-1 protein, we list the number of sequences used in the study. [file 1755-8794-2-27-S1.xls]

## Sheet: Sheet1
Number of multiple sequence alignment proteins successfully scanned for ELMs.
VP	Protein Count
CA	824
ENV	411
GAG	824
IN	74
MA	824
NC	824
NEF	807
POL	74
PR	74
REV	417
RT	74
TAT	338
VIF	673
VPR	571
VPU	285
