# Supplementary material for: Prediction of HIV-1 virus-host protein interactions using virus and host sequence motifs
Source: BMC Med Genomics. 2009 May 18;2:27. doi: 10.1186/1755-8794-2-27 (PMC2694829; doi:10.1186/1755-8794-2-27)
Supplement: Additional file 2 — ELMs and CDs. For each ELM-CD pair, the fraction of human proteins with each is listed along with the fraction of HPRD linked proteins that have the ELM-CD relation. [file 1755-8794-2-27-S2.xls]

## Sheet: Binding Relations
CD-ELM relations and fractions
ELM	Fraction of HPs with ELM	Binding PROSITE or Proteins	Fraction of ELMs with CD	Fraction of Edges With ELM-CD Relation
CLV_NDR_NDR_1	0.787706	NP_002516.1	0.000167954	9.31706e-05
CLV_PCSK_FUR_1	0.224219	NP_002560.1	0.000167954	0.000745365
CLV_PCSK_PC1ET2_1	0.598757	NP_002585.2; NP_000430.3	0.000335909	9.31706e-05
CLV_PCSK_PC7_1	0.186597	NP_004707.2	0.000167954	0
CLV_PCSK_SKI1_1	0.788713	NP_056453.1	0.000167954	0.000232926
LIG_14-3-3_3	0.531575	14-3-3 proteins signature 1	0.00117568	0.0191931
LIG_14-3-3_3	0.531575	14-3-3 proteins signature 2	0.00117568	0.0191931
LIG_APCC_Dbox_1	0.664763	BAA88957.1; NP_001246.2	0.000335909	0.00116463
LIG_BRCT_MDC1_1	0.00285522	BRCT domain profile	0.00335909	0.000139756
LIG_CYCLIN_1	0.701209	Cyclins signature	0.00167954	0.00405292
LIG_Clathr_ClatBox_1	0.164931	NP_004850.1	0.000167954	0.000698779
LIG_EH1_1	0	Trp-Asp (WD) repeats profile	0.0199866	0
LIG_EH1_1	0	Trp-Asp (WD) repeats circular profile	0.0206584	0
LIG_EH1_1	0	Trp-Asp (WD) repeats signature	0.0171313	0
LIG_EVH1_I	0.0381256	WH1 domain profile	0.00167954	0.000512438
LIG_FHA_1	0.785858	Forkhead-associated (FHA) domain profile	0.00268727	0.0047517
LIG_FHA_2	0.737151	Forkhead-associated (FHA) domain profile	0.00268727	0.00484487
LIG_MAPK_1	0.590191	MAP kinase signature	0.00201545	0.013929
LIG_NRBOX	0.207759	Nuclear hormone receptors DNA-binding domain profile	0.00738999	0.0111339
LIG_NRBOX	0.207759	Nuclear hormones receptors DNA-binding region signature	0.00738999	0.0111339
LIG_PDZ_3	0.902922	PDZ domain profile	0.0199866	0.0470977
LIG_PP1	0.227242	Serine/threonine specific protein phosphatases signature	0.00218341	0.00246902
LIG_PP2B_1	0.0690292	AAH28049.1; NP_671709.1; NP_000936.1; NP_000935.1; NP_005596.2	0.000839772	0.000419268
LIG_SH2_GRB2	0.294256	Src homology 2 (SH2) domain profile	0.0159557	0.0535731
LIG_SH2_PTP2	0.179039	Src homology 2 (SH2) domain profile	0.0159557	0.0321439
LIG_SH2_SRC	0.357239	Src homology 3 (SH3) domain profile	0.0265368	0.0586509
LIG_SH2_STAT3	0.305005	Src homology 2 (SH2) domain profile	0.0159557	0.046399
LIG_SH2_STAT5	0.731273	Src homology 2 (SH2) domain profile	0.0159557	0.0930308
LIG_SH3_1	0.259825	Src homology 3 (SH3) domain profile	0.0265368	0.0468648
LIG_SH3_2	0.218844	Src homology 3 (SH3) domain profile	0.0265368	0.0422529
LIG_SH3_3	0.784011	Src homology 3 (SH3) domain profile	0.0265368	0.0946613
LIG_TRAF2_1	0.554081	MATH/TRAF domain profile	0.0018475	0.00996925
LIG_TRFH_1	0	NP_059523.1; NP_005643.1	0.000335909	0
LIG_ULM_U2AF65_1	0.00974135	Eukaryotic RNA Recognition Motif (RRM) profile	0.0209943	0.000838535
LIG_USP7_1	0.766208	NP_003461.1	0.000167954	0.00135097
LIG_WW_2	0.0465233	WW/rsp5/WWP domain profile	0.00722204	0.00251561
LIG_WW_4	0.794424	WW/rsp5/WWP domain profile	0.00722204	0.0173297
MOD_CDK	0.290393	Cyclin-dependent kinases regulatory subunits signature 2	0.000335909	0
MOD_CDK	0.290393	Cyclin-dependent kinases regulatory subunits signature 1	0.000335909	0
MOD_CK1_1	0.818945	NP_001885.1	0.000167954	0.000698779
MOD_CK2_1	0.805845	NP_001311.3	0.000167954	0.00139756
MOD_CMANNOS	0.051394	MIR domain profile	0.00134363	0.000326097
MOD_Cter_Amidation	0.304501	NP_000910.2	0.000167954	4.65853e-05
MOD_GSK3_1	0.871683	NP_002084.2; NP_063937.2	0.000335909	0.00279512
MOD_GlcNHglycan	0.840443	NP_071449.1; NP_071450.2	0	0
MOD_N-GLC_1	0.66258	NP_002941.1; NP_002942.2; NP_689926.1; NP_037470.1; NP_849193.1	0.000503863	0.000232926
MOD_NMyristoyl	0.0122607	NP_004799.1; NP_066565.1	0.000167954	0.000279512
MOD_PIKK_1	0.71179	Phosphatidylinositol 3- and 4-kinases signature 1	0.0018475	0.00381999
MOD_PIKK_1	0.71179	Phosphatidylinositol 3- and 4-kinases signature 2	0.00218341	0.00433243
MOD_PIKK_1	0.71179	Phosphatidylinositol 3- and 4-kinases family profile	0.00235136	0.00451877
MOD_PKA_1	0.441888	AGC-kinase C-terminal domain profile	0.00822976	0.0220814
MOD_PKA_2	0.748404	AGC-kinase C-terminal domain profile	0.00822976	0.0354514
MOD_PKB_1	0.2044	AGC-kinase C-terminal domain profile	0.00822976	0.0140222
MOD_PK_1	0.249076	NP_006204.1; NP_000284.1; NP_000285.1; NP_000283.1; NP_001734.1; NP_005175.2; NP_002628.1	0.00117568	0.000419268
MOD_PLK	0.666443	POLO box domain profile	0.000671817	0.00167707
MOD_ProDKin_1	0.792073	MAP kinase signature	0.00201545	0.0196124
MOD_SUMO	0.373866	NP_003343.1	0.000167954	0.0015839
MOD_TYR_ITIM	0.235136	Dual specificity protein phosphatase family profile	0.00369499	0.000326097
MOD_TYR_ITIM	0.235136	PTP type protein phosphatase family profile	0.0058784	0.0066617
MOD_TYR_ITIM	0.235136	Tyrosine specific protein phosphatases family profile	0.0114209	0.00731389
MOD_TYR_ITIM	0.235136	Tyrosine specific protein phosphatases active site	0.0095734	0.00698779
MOD_TYR_ITSM	0.0522338	Src homology 2 (SH2) domain profile	0.0159557	0.0111805
TRG_ENDOCYTIC_2	0.688613	NP_004059.2	0.000167954	0.000745365
TRG_LysEnd_APsAcLL_1	0.506046	VHS domain profile	0.00151159	0.00256219
TRG_NES_CRM1_1	0.231777	NP_003391.1	0.000167954	0.000372682
TRG_PEX	0.186597	Src homology 3 (SH3) domain profile	0.0265368	0.0225939
