# Supplementary material for: Prediction of HIV-1 virus-host protein interactions using virus and host sequence motifs
Source: BMC Med Genomics. 2009 May 18;2:27. doi: 10.1186/1755-8794-2-27 (PMC2694829; doi:10.1186/1755-8794-2-27)
Supplement: Additional file 3 — Comparison of H1 and DHHE for each HIV-1 protein. H1 and DHHE are compared for all HIV-1 proteins, giving the overlap (Match) between the two protein sets. P-values are calculated as the probability of matching Match genes or more when comparing DHHE and H1 drawn from the 5954 proteins in the study (see Methods). [file 1755-8794-2-27-S3.xls]

## Sheet: Sheet1
Comparison of direct predictions (H1) and direct verified interactions (DHHE)
VP	H1	DHHE	Match	Precision	Recall	Pvalue
CA	356	7	0	0	0	1
ENV	527	177	25	4.74383	14.1243	0.00656546
GAG	404	53	7	1.73267	13.2075	0.0251311
IN	398	45	3	0.753769	6.66667	0.354496
MA	196	29	4	2.04082	13.7931	0.0022901
NEF	399	55	12	3.00752	21.8182	4.91797e-05
POL	482	114	18	3.73444	15.7895	0.00181145
PR	203	49	0	0	0	1
REV	354	27	4	1.12994	14.8148	0.0197206
RT	388	17	13	3.35052	76.4706	1.13114e-14
TAT	188	213	24	12.766	11.2676	8.93309e-09
VIF	450	35	1	0.222222	2.85714	0.754172
VPR	178	24	1	0.561798	4.16667	0.160137
