# Supplementary material for: Prediction of HIV-1 virus-host protein interactions using virus and host sequence motifs
Source: BMC Med Genomics. 2009 May 18;2:27. doi: 10.1186/1755-8794-2-27 (PMC2694829; doi:10.1186/1755-8794-2-27)
Supplement: Additional file 4 — Comparison of HHP and HHE for KEGG proteins for each HIV-1 protein. HHP and HHE are compared for all HIV-1 proteins when HHP is restricted to genes in all KEGG pathways, and KEGG pathways enriched (p-value < 0.01, see Methods) with HHP. P-values are calculated as the probability of matching Match genes or more when comparing HHE and HHP drawn from the 5954 proteins in the study (see Methods). [file 1755-8794-2-27-S4.tab]

All Pathways	TAT	621	509	150	2.95639225843e-37
HHP Enriched Pathways	TAT	410	509	112	1.57137483607e-32
All Pathways	PR	560	58	19	1.27382356047e-07
HHP Enriched Pathways	PR	310	58	14	1.55046126572e-07
All Pathways	MA	589	47	16	1.06498484182e-06
HHP Enriched Pathways	MA	323	47	15	1.26127368289e-09
All Pathways	VPR	444	119	36	1.30088275718e-14
HHP Enriched Pathways	VPR	202	119	26	1.03299312653e-15
All Pathways	NEF	866	155	69	1.4369577924e-20
HHP Enriched Pathways	NEF	519	155	54	4.26449335629e-21
All Pathways	CA	853	7	1	0.264613621249
HHP Enriched Pathways	CA	529	7	0	1.0
All Pathways	NC	6	7	0	1.0
HHP Enriched Pathways	NC	5	7	0	1.0
All Pathways	REV	797	40	11	0.00470778327471
HHP Enriched Pathways	REV	479	40	7	0.0127983863936
All Pathways	POL	991	122	45	1.37533161737e-08
HHP Enriched Pathways	POL	618	122	38	4.10000804347e-11
All Pathways	VPU	81	7	1	0.00367272286524
HHP Enriched Pathways	VPU	34	7	1	0.000652943299923
All Pathways	ENV	1013	409	170	5.48212311982e-35
HHP Enriched Pathways	ENV	584	409	127	7.703084244e-37
All Pathways	IN	871	46	5	0.683215864589
HHP Enriched Pathways	IN	520	46	2	0.778834368003
All Pathways	GAG	938	103	36	3.6204620022e-07
HHP Enriched Pathways	GAG	548	103	25	1.22862968376e-06
All Pathways	VIF	888	35	5	0.425490399203
HHP Enriched Pathways	VIF	520	35	1	0.823304149319
All Pathways	RT	911	23	19	4.61361299622e-14
HHP Enriched Pathways	RT	518	23	19	6.06244810602e-19
