# Supplementary material for: Prediction of HIV-1 virus-host protein interactions using virus and host sequence motifs
Source: BMC Med Genomics. 2009 May 18;2:27. doi: 10.1186/1755-8794-2-27 (PMC2694829; doi:10.1186/1755-8794-2-27)
Supplement: Additional file 5 — H1 and H2 for each HIV-1 protein. This table gives HHP as H1-H2 Entrez GeneID pairs for each HIV-1 protein. Proteins in HHE are marked with *, proteins in HHP KEGG enriched pathways are marked with +, and proteins in both are marked with **. [file 1755-8794-2-27-S5.xls]

## Sheet: Sheet1
Predictions (HHP) split into H1 and H2
VP	H1(Entrez GeneID)	H2(Entrez GeneID)
CA	7186	5585
CA	10971	4209
CA	56904	140890
CA	4356	23705
CA	783	5566
CA	8440	780
CA	5591	2908
CA	1398	3815
CA	10755	1813
CA	11193	55660
CA	472	7013
CA	1742	22941
CA	4690	1956
CA	23268	3304
CA	6645	146
CA	1445	960
CA	51678	6224
CA	5296	6464
CA	2534	5588
CA	3702	3838
CA	7529	10772
CA	5295	356
CA	29763	1759
CA	64750	394
CA	6456	2079
CA	4690	5159
CA	4703	10006
CA	1741	2977
CA	5599	4131
CA	8440	868
CA	2885	867
CA	25	9610
CA	27	10572
CA	8440	9513
CA	7534	64837
CA	6714	3728
CA	7525	7301
CA	695	54106
CA	2268	3635
CA	5296	9306
CA	6494	64326
CA	5783	29117
CA	5595	156
CA	7529	2036
CA	5300	1601
CA	22866	10207
CA	5335	3932
CA	9402	5961
CA	1742	50944
CA	51517	1730
CA	3932	3815
CA	2931	5829
CA	1398	9743
CA	6002	7532
CA	3055	5291
CA	5602	11075
CA	7532	85377
CA	55660	11338
CA	23095	392
CA	64750	821
CA	8440	147179
CA	5599	6689
CA	5595	4155
CA	640	9646
CA	9564	1398
CA	6714	9846
CA	7532	613
CA	891	5891
CA	2885	1814
CA	5753	55620
CA	1821	57716
CA	246329	5465
CA	1399	29760
CA	6457	7013
CA	4067	842
CA	3932	7275
CA	9463	2672
CA	3055	25
CA	8405	10313
CA	2534	3791
CA	9402	10657
CA	2885	5295
CA	25	1398
CA	10188	84941
CA	2534	23607
CA	4690	2047
CA	5300	7186
CA	1741	4036
CA	6709	4747
CA	55660	1729
CA	1454	8312
CA	55660	5175
CA	2017	22941
CA	10174	9189
CA	5295	7010
CA	7532	55971
CA	26037	1742
CA	2885	2099
CA	5297	920
CA	6709	286
CA	4683	2033
CA	8826	5566
CA	9368	6583
CA	5921	6853
CA	6714	5566
CA	7533	2099
CA	5296	7048
CA	7529	5296
CA	7529	5140
CA	4690	916**
CA	8935	2534
CA	7006	3815
CA	84687	5566
CA	5921	3815
CA	1460	8615
CA	5594	1045
CA	51225	3866
CA	7532	790
CA	5335	5159
CA	50807	3055
CA	57154	51362
CA	6714	5747
CA	5335	4914
CA	7529	27342
CA	2534	5159
CA	5921	613
CA	79753	204851
CA	6640	6329
CA	50944	576
CA	3055	867
CA	1432	9149
CA	29993	8867
CA	2885	9101
CA	1432	5599
CA	10580	3636
CA	7532	56288
CA	6714	25
CA	7186	10928
CA	1432	1459
CA	64750	864
CA	8777	7122
CA	1856	10445
CA	5595	7157
CA	6709	823
CA	7532	5591
CA	5287	1956
CA	7532	9414
CA	894	9988
CA	6457	6455
CA	2534	8935
CA	8777	8831
CA	3055	1445
CA	5291	4311
CA	7533	613
CA	23607	2534
CA	7006	26469
CA	4067	5141
CA	84708	150084
CA	57154	9943
CA	1793	9564
CA	11252	8976
CA	5595	4804
CA	7529	29127
CA	9351	5170
CA	10755	1814
CA	4067	1399
CA	3275	7068
CA	55660	11244
CA	84708	27316
CA	51517	63948
CA	2932	5770
CA	7186	1540
CA	11059	11052
CA	57554	81
CA	3932	8878
CA	6640	801
CA	7532	8148
CA	10755	3973
CA	4225	5697
CA	5594	8202
CA	5295	2965
CA	5594	6340
CA	7534	5127
CA	5594	4804
CA	7532	5580
CA	2810	2908
CA	4356	3642
CA	10445	1856
CA	3055	5296
CA	6714	7294
CA	1739	2035
CA	2885	1398
CA	55914	4088
CA	84708	373
CA	7074	5582
CA	7006	3717
CA	7532	23164
CA	23139	27148
CA	6714	5175
CA	896	5914
CA	6714	2887
CA	6714	26469
CA	320	351
CA	7186	10892
CA	2885	139716
CA	5594	9846
CA	7534	25
CA	4288	5579
CA	7294	1234
CA	25861	57689
CA	4647	5573
CA	55743	23476
CA	1432	8569
CA	55660	57620
CA	7082	50848
CA	79753	84186
CA	84687	1813
CA	9564	10044
CA	56288	5818
CA	5594	80824
CA	2534	5336
CA	8826	3791
CA	2885	6714
CA	9564	23607
CA	9656	1387
CA	8573	85445
CA	9826	6511
CA	7159	7375
CA	3055	60
CA	10254	3717
CA	3985	6093
CA	4690	356
CA	25	3716
CA	7189	4217
CA	898	5966
CA	7402	88
CA	4145	3815
CA	640	613
CA	3702	695
CA	7531	9402
CA	8405	3651
CA	2534	5296
CA	8440	1947
CA	7532	8899
CA	5591	3725
CA	896	9988
CA	2932	4131
CA	57554	815
CA	7082	1366
CA	4296	3551
CA	1739	1741
CA	1399	3815
CA	7532	79109
CA	7532	5784
CA	1398	10677
CA	6714	2185
CA	9368	3973
CA	5300	5347
CA	10445	138046
CA	9133	4171
CA	57154	6429
CA	4067	60
CA	1454	25788
CA	2931	23683
CA	3059	1457
CA	2885	5979
CA	7409	7791
CA	6386	26994
CA	7409	203068
CA	1857	2011
CA	64750	64746
CA	7188	958
CA	5336	3932
CA	1741	1739
CA	5594	7132
CA	5595	5604
CA	5594	4089
CA	2885	8976
CA	4356	55709
CA	5300	996
CA	9901	6601
CA	8573	6382
CA	5594	7157
CA	57630	4296
CA	8470	4301
CA	8825	1741
CA	1740	493
CA	2534	10376
CA	6300	2885
CA	4703	1674
CA	7532	3329
CA	5595	2099
CA	5296	1956
CA	5595	5781
CA	9546	351
CA	7189	23471
CA	3932	5595
CA	10413	860
CA	4145	4914
CA	4294	6416
CA	5595	7050
CA	126326	7976
CA	5287	4058
CA	260425	5787
CA	56288	84552
CA	5594	596
CA	2059	9712
CA	1398	4690
CA	4867	9564
CA	7409	3572
CA	4145	2185
CA	1432	9261
CA	6714	493
CA	8440	3190
CA	1460	9150
CA	54874	8976
CA	10750	2057
CA	898	8452
CA	51701	4602
CA	50944	22859
CA	5295	2099
CA	7186	59269
CA	2885	4914
CA	1399	1794
CA	3932	5781
CA	7188	7293
CA	7531	64283
CA	57630	4294
CA	5295	9146
CA	4690	8874
CA	5174	116085
CA	56288	7534
CA	25937	9351
CA	2932	93649
CA	9368	4771
CA	545	1111
CA	3932	3702
CA	9459	7046
CA	85358	22866
CA	5598	4208
CA	7529	3304
CA	25	1501
CA	7185	4591
CA	5295	5979
CA	7186	7704
CA	9368	5745
CA	5594	5581
CA	57154	3633
CA	3932	5588
CA	5594	4087
CA	2932	595
CA	10188	51429
CA	10254	56893
CA	4067	2212
CA	357	7532
CA	2534	3667
CA	7529	994
CA	2931	5566
CA	472	4683
CA	3059	2268
CA	80852	1464
CA	2885	1639
CA	2885	23624
CA	25	3636
CA	5595	51517
CA	160622	1742
CA	3702	7046
CA	890	6872
CA	10971	673
CA	5595	6197
CA	5594	6929
CA	7533	56288
CA	6714	23616
CA	1742	8322
CA	2885	1969
CA	8825	8573
CA	10451	3643
CA	5594	1051
CA	4067	3575
CA	6456	153
CA	1398	7535
CA	7533	4194
CA	55660	23352
CA	5295	9743
CA	10174	3190
CA	27111	6386
CA	2931	7532
CA	5601	2002
CA	5595	26353
CA	5603	4089
CA	7532	6434
CA	84612	50855
CA	25	4582
CA	9531	596
CA	7410	960
CA	5594	1848
CA	891	860
CA	9463	2064
CA	1445	5921
CA	1173	4063
CA	8573	85461
CA	1432	4208
CA	2534	10603
CA	5601	11016
CA	1742	23390
CA	5296	867
CA	51429	10188
CA	7082	10052
CA	8997	8328
CA	322	6310
CA	5335	558
CA	10755	4914
CA	1445	857
CA	890	5241
CA	55333	8871
CA	320	774
CA	7409	3190
CA	2932	4853
CA	4867	2316
CA	5594	673
CA	57554	22866
CA	4067	867
CA	10750	10657
CA	260425	4897
CA	7074	4830
CA	56288	50848
CA	7529	23136
CA	23360	3930
CA	1399	9743
CA	9402	11030
CA	9223	6197
CA	7074	4609
CA	23360	8867
CA	2885	7535
CA	6714	1003
CA	5599	3667
CA	7529	23020
CA	5335	2064
CA	27111	51538
CA	7534	89953
CA	7185	8737
CA	114822	4591
CA	5595	5979
CA	7533	1137
CA	84687	1641
CA	1739	3932
CA	10529	60
CA	4067	2185
CA	1432	10891
CA	25	9564
CA	8874	10381
CA	7532	25
CA	222484	8650
CA	5654	9873
CA	55914	1501
CA	25	5901
CA	5335	116986
CA	23365	19
CA	9260	682
CA	7534	23136
CA	7532	10971
CA	5295	933
CA	2885	4233
CA	2059	10006
CA	7189	3665
CA	22941	1742
CA	5595	9020
CA	7534	2547
CA	1856	8312
CA	1432	4155
CA	1856	408
CA	6714	60312
CA	5174	11216
CA	7525	23607
CA	10413	3192
CA	3932	5921
CA	2885	10451
CA	5595	10174
CA	7984	5335
CA	6714	2099
CA	54810	84966
CA	8853	274
CA	3984	19
CA	5594	4170
CA	1740	8322
CA	152503	6455
CA	2534	5338
CA	1857	85407
CA	25861	51168
CA	10755	87
CA	273	7448
CA	7531	9610
CA	84174	7535
CA	7532	369
CA	7186	26060
CA	4145	5829
CA	3603	63948
CA	640	596
CA	7188	8792
CA	274	3672
CA	10971	23523
CA	10971	613
CA	25	6714
CA	5595	4609
CA	472	7507
CA	10006	51199
CA	23607	7525
CA	5335	7429
CA	2017	10096
CA	472	25
CA	7532	1859
CA	4296	11184
CA	2932	6446
CA	6714	2100
CA	4734	868
CA	10458	51517
CA	7529	57679
CA	9231	975
CA	11060	7159
CA	7529	7316
CA	2885	25759
CA	1857	8312
CA	10207	6329
CA	7185	8837
CA	9025	10477
CA	10755	4036
CA	2885	84962
CA	7186	26133
CA	1432	596
CA	7082	1956
CA	23607	5295
CA	7409	2547
CA	7529	23164
CA	7532	26031
CA	5594	2697
CA	7532	5578
CA	2932	5829
CA	30011	29760
CA	51517	8976
CA	7529	673
CA	9402	2549
CA	5998	10971
CA	1398	867
CA	2534	2321
CA	5300	1499
CA	3984	7534
CA	7531	7249
CA	6641	6300
CA	4734	30011
CA	9479	5599
CA	7534	4773
CA	9260	7718
CA	10458	10163
CA	2534	5894
CA	6456	6919
CA	6714	22920
CA	6714	3690
CA	1742	54413
CA	55914	64127
CA	5601	3727
CA	57154	30827
CA	695	2969
CA	1445	3190
CA	22999	326624
CA	7532	29127
CA	79753	9869
CA	5335	5586
CA	25	7275
CA	6714	1796
CA	8826	999
CA	5595	2002
CA	3055	7454
CA	7186	8792
CA	5511	988
CA	10207	57555
CA	7531	5127
CA	2932	2011
CA	5783	8572
CA	1460	1130
CA	7159	5501
CA	274	1759
CA	5603	5608
CA	7188	7874
CA	57120	8325
CA	7186	7128
CA	1856	1454
CA	54487	29102
CA	5594	8718
CA	23426	1947
CA	5654	1281
CA	472	8243
CA	225689	4155
CA	4690	2321
CA	1742	3356
CA	7533	8202
CA	6300	1843
CA	3932	3560
CA	1399	2549
CA	9414	30011
CA	899	891
CA	10971	6428
CA	2059	1855
CA	7533	5584
CA	160622	2912
CA	7532	8660
CA	8935	4067
CA	4690	3937
CA	9863	9693
CA	55333	60
CA	2268	7454
CA	4301	2048
CA	5295	3055
CA	5300	891
CA	1445	6714
CA	5998	5080
CA	5599	7534
CA	5295	10376
CA	7402	5239
CA	5295	9564
CA	64750	1601
CA	5335	4916
CA	51100	273
CA	7529	7465
CA	55743	22911
CA	7874	7187
CA	7186	7597
CA	1856	51224
CA	3275	63948
CA	1742	3597
CA	9223	7159
CA	25	3717
CA	1173	1641
CA	1857	1499
CA	7534	3303
CA	5595	3643
CA	22941	8874
CA	5335	1796
CA	10848	6667
CA	8573	9378
CA	7189	4591
CA	10413	2066
CA	6714	5159
CA	23368	5499
CA	4067	7006
CA	22866	1741
CA	5595	4067
CA	8573	8825
CA	26133	1147
CA	2810	4217
CA	57154	323
CA	5921	4914
CA	1855	80319
CA	6714	7189
CA	9564	3932
CA	10971	4217
CA	5595	5606
CA	2534	3702
CA	2534	4868
CA	25	5295
CA	27	3055
CA	7409	2885
CA	10755	6385
CA	54810	7976
CA	5300	53635
CA	22866	1742
CA	5296	3055
CA	2534	5829
CA	79026	6285
CA	9223	6195
CA	5296	2260
CA	2885	3691
CA	3059	10097
CA	5295	8651
CA	5594	5791
CA	6714	2308
CA	9463	2834
CA	5598	4609
CA	5295	3932
CA	83737	867
CA	5594	3727
CA	9863	4088
CA	5511	1457
CA	1855	4092
CA	22999	10890
CA	10207	5080
CA	3985	8476
CA	64130	9311
CA	6300	5998
CA	9859	7532
CA	1398	7514
CA	7534	7249
CA	5174	19
CA	5594	3320
CA	5296	2534
CA	9124	140901
CA	10254	9146
CA	2534	5590
CA	55914	4092
CA	6645	22983
CA	9260	56893
CA	3055	5175
CA	5600	596
CA	9368	7223
CA	7534	15
CA	7188	939
CA	5295	369
CA	2885	2261
CA	5295	7048
CA	3932	1234
CA	9863	7039
CA	1742	1740
CA	1756	6645
CA	8572	7205
CA	1398	3667
CA	5295	7454
CA	2534	4137
CA	5300	5894
CA	25	23385
CA	50944	8874
CA	5335	8525
CA	2885	5296
CA	5595	283455
CA	5335	5338
CA	7082	58494
CA	545	7157
CA	1432	1045
CA	890	995
CA	5595	7054
CA	9368	4986
CA	25	7535
CA	3055	1796
CA	27295	19
CA	54869	10006
CA	5595	3091
CA	1432	3172
CA	5594	10044
CA	11193	10657
CA	7532	6651
CA	3275	6256
CA	5921	332
CA	10174	30837
CA	4739	64780
CA	1432	4286
CA	9531	3312
CA	4688	4689
CA	1855	8312
CA	6300	10207
CA	1399	1796
CA	57554	818
CA	4067	5595
CA	57154	56956
CA	2885	971
CA	2534	9743
CA	4842	5578
CA	5295	288
CA	1857	22893
CA	7188	4591
CA	6714	5921
CA	8874	5063
CA	4591	51224
CA	84612	5590
CA	7529	995
CA	6457	7431
CA	23607	9051
CA	1398	11184
CA	55660	23476
CA	5594	5801
CA	5921	7525
CA	55660	6733
CA	30011	201176
CA	4356	90933
CA	5594	10988
CA	4683	9656
CA	55914	1500
CA	9402	3937
CA	5600	1386
CA	5300	9088
CA	8900	4605
CA	7533	5894
CA	1740	8825
CA	1398	6776
CA	7074	1969
CA	7529	5218
CA	55660	6651
CA	8825	64398
CA	50855	5331
CA	5295	3575
CA	3932	79930
CA	1793	10163
CA	8826	9255
CA	5174	1182
CA	9260	5578
CA	5654	9425
CA	260425	5365
CA	5295	2064
CA	50855	56288
CA	2534	3708
CA	1460	7155
CA	1432	3726
CA	7074	1947
CA	4734	6338
CA	23024	659
CA	2534	1272
CA	6714	660
CA	51225	25890
CA	29763	8867
CA	8631	5788
CA	5295	7097
CA	7082	4301
CA	6640	22983
CA	9368	1260
CA	27429	330
CA	9368	1499
CA	10755	3655
CA	7533	7067
CA	2931	6446
CA	274	273
CA	1399	6777
CA	1398	2534
CA	9133	7048
CA	7006	4067
CA	6640	22866
CA	472	672
CA	160622	9568
CA	7409	29127
CA	5598	4209
CA	5295	5747
CA	2885	1144
CA	1398	3791
CA	1742	7804
CA	9368	5159
CA	5295	25
CA	6455	8312
CA	6456	3569
CA	11059	26994
CA	10174	63948
CA	4301	5818
CA	5599	10746
CA	9368	5330
CA	10006	8936
CA	5601	1386
CA	7534	8660
CA	55607	5499
CA	10611	87
CA	322	25
CA	2017	1759
CA	3059	6850
CA	1399	9846
CA	6714	5786
CA	1739	815
CA	5591	25
CA	7185	7132
CA	5295	5159
CA	9463	358
CA	83737	4851
CA	4739	4088
CA	4734	5639
CA	10451	2885
CA	117583	387755
CA	5295	1436
CA	4225	5580
CA	342667	6310
CA	5595	2969
CA	7529	1665
CA	1741	22866
CA	1742	2534
CA	5594	2099
CA	7532	4747
CA	5300	3183
CA	321	4035
CA	7533	5469
CA	5295	7006
CA	2885	8660
CA	2534	10657
CA	3932	3718
CA	2885	9564
CA	79849	53919
CA	8027	9101
CA	695	8797
CA	55660	55596
CA	7531	25937
CA	4739	83737
CA	7186	11063
CA	2268	408
CA	3932	973
CA	23623	4914
CA	10458	1729
CA	274	7161
CA	5594	23236
CA	6714	8792
CA	472	3014
CA	6640	2744
CA	2534	5781
CA	2268	1445
CA	4356	6187
CA	8470	27
CA	1398	5599
CA	2059	51168
CA	4690	2048
CA	695	5588
CA	6714	2113
CA	5594	6720
CA	1741	19
CA	2534	930
CA	8853	9185
CA	4734	6340
CA	5296	2064
CA	6714	857
CA	9351	6579
CA	472	7157
CA	5511	1459
CA	1173	3916
CA	1742	1948
CA	7189	7128
CA	8825	51678
CA	84174	867
CA	57154	4950
CA	4296	23542
CA	5335	9892
CA	7082	2697
CA	2885	2322
CA	2932	4609
CA	10256	5900
CA	5295	3718
CA	273	1020
CA	8900	5936
CA	4739	7791
CA	472	5830
CA	5335	10451
CA	92610	8907
CA	8900	993
CA	4739	4086
CA	7529	26130
CA	9564	3636
CA	7534	5894
CA	7532	11214
CA	7534	6310
CA	2534	4915
CA	55698	84528
CA	8440	1759
CA	57120	1080
CA	9564	5782
CA	5654	1277
CA	28988	11184
CA	5595	6774
CA	2017	23779
CA	7874	10346
CA	3932	59341
CA	7529	10749
CA	7082	10686
CA	25	27
CA	10174	5595
CA	3275	2099
CA	11059	4778
CA	5602	3190
CA	10971	64837
CA	7159	596
CA	9463	54840
CA	30011	868
CA	9260	10603
CA	4355	1739
CA	51735	19
CA	5594	604
CA	201176	30011
CA	54212	146
CA	7532	23020
CA	4067	3815
CA	891	993
CA	23048	356
CA	5599	56940
CA	2534	3728
CA	55660	51588
CA	1856	1173
CA	7525	4486
CA	4067	2213
CA	4356	4171
CA	7185	9020
CA	2931	90678
CA	8440	11052
CA	1398	2889
CA	23229	10243
CA	7529	4137
CA	7532	10298
CA	10971	23367
CA	56288	4088
CA	7532	23367
CA	9351	6901
CA	4842	493
CA	6714	4868
CA	9656	3014
CA	23268	1627
CA	5595	6776
CA	5335	9047
CA	6300	4137
CA	84708	10521
CA	891	899
CA	9051	10163
CA	23037	9378
CA	9351	6550
CA	115677	4846
CA	5601	284403
CA	7874	6310
CA	472	7486
CA	2534	2046
CA	4067	9564
CA	2885	11184
CA	2932	1050
CA	25	672
CA	10915	51588
CA	55607	5575
CA	7189	3394
CA	7534	9414
CA	7410	8651
CA	64750	404093
CA	7082	2703
CA	2885	2690
CA	1432	2885
CA	7532	3182
CA	92610	1856
CA	10529	7791
CA	117583	7532
CA	1739	27165
CA	5595	6195
CA	25	5591
CA	6709	825
CA	1399	9564
CA	11252	29993
CA	6714	7205
CA	6641	1837
CA	5599	1846
CA	7186	4217
CA	6714	3105
CA	2932	7157
CA	5783	1947
CA	152503	8754
CA	8777	6048
CA	2932	4040
CA	10254	3718
CA	25	930
CA	3932	5777
CA	55333	4035
CA	5295	3560
CA	7532	6002
CA	5921	840
CA	10006	4690
CA	1398	55715
CA	4734	312
CA	2534	5791
CA	5774	6868
CA	5290	8503
CA	7185	329
CA	4301	4087
CA	9826	4131
CA	2931	5580
CA	5601	3725
CA	9260	7169
CA	5599	5609
CA	9459	658
CA	4690	1814
CA	5295	4233
CA	56288	5582
CA	5290	3932
CA	10174	1856
CA	7409	7297
CA	1432	11221
CA	1432	4088
CA	7534	3984
CA	6714	23624
CA	1460	5590
CA	4067	1742
CA	7531	1859
CA	5601	8550
CA	11060	5921
CA	2885	51517
CA	22866	57554
CA	7532	9882
CA	5594	2872
CA	1742	2066
CA	23072	8328
CA	9863	28514
CA	23095	1741
CA	7525	5159
CA	83737	4950
CA	7187	58
CA	2932	2308
CA	695	7454
CA	7534	6434
CA	7409	5894
CA	7874	51177
CA	55660	463
CA	7186	8772
CA	5295	1399
CA	5174	1080
CA	7189	257397
CA	7532	5579
CA	5335	3635
CA	640	2212
CA	1445	5175
CA	5295	5921
CA	10188	415
CA	1739	5071
CA	5594	8550
CA	7532	23450
CA	4689	11151
CA	9531	26353
CA	5594	6256
CA	28988	6850
CA	6002	4887
CA	7529	22877
CA	5295	867
CA	9479	5609
CA	8777	815
CA	7534	4140
CA	56288	7529
CA	5594	2113
CA	595	861
CA	84687	5499
CA	57630	208
CA	4067	5777
CA	5594	4751
CA	1454	22881
CA	7532	10413
CA	10188	10461
CA	9231	1499
CA	10458	50944
CA	7186	23099
CA	7294	9047
CA	9368	10413
CA	7186	5871
CA	1460	1432
CA	51678	5394
CA	4690	5829
CA	1856	7718
CA	10580	57556
CA	5595	5900
CA	5921	55715
CA	5921	3329
CA	3059	64342
CA	6640	4842
CA	1741	6300
CA	7874	55182
CA	10915	3312
CA	10755	79797
CA	55914	999
CA	4301	5900
CA	5335	2534
CA	3932	921
CA	10445	1912
CA	56288	7532
CA	595	2033
CA	5599	7157
CA	51248	538
CA	2885	5786
CA	5174	6584
CA	7531	4294
CA	4067	10603
CA	7006	5618
CA	2885	5781
CA	10152	25
CA	4690	4915
CA	9463	26278
CA	11252	29763
CA	2885	9112
CA	10451	6464
CA	6453	5599
CA	1739	8322
CA	7204	642
CA	7532	1196
CA	4008	337867
CA	896	7421
CA	2534	59341
CA	2534	1445
CA	1399	1600
CA	5601	7597
CA	4296	207
CA	51225	5058
CA	7409	867
CA	3984	8476
CA	8190	2335
CA	1399	3643
CA	8470	2185
CA	6714	3190
CA	6386	6385
CA	11200	4436
CA	4288	56992
CA	7529	25
CA	1740	2066
CA	3059	63898
CA	57154	10291
CA	7186	5601
CA	9618	4591
CA	7874	7216
CA	26037	1053
CA	64333	11030
CA	27445	28964
CA	545	1108
CA	7006	7454
CA	3985	1072
CA	2534	1266
CA	7534	10298
CA	10915	3187
CA	5335	1956
CA	1742	2185
CA	30851	6919
CA	5291	3055
CA	6386	27111
CA	4145	2130
CA	2885	7132
CA	3055	23450
CA	6386	923
CA	7074	84687
CA	5601	4088
CA	27429	329
CA	29763	8976
CA	9618	4804
CA	5921	3643
CA	1742	4036
CA	8900	2547
CA	5594	1956
CA	5594	7343
CA	5595	2213
CA	5783	355
CA	1445	2697
CA	8825	10458
CA	5594	2764
CA	5594	8826
CA	9231	10174
CA	10580	5747
CA	274	1785
CA	5603	1386
CA	9853	81876
CA	25	84287
CA	4224	3911
CA	2534	1264
CA	4067	3717
CA	5591	1147
CA	1856	23002
CA	30011	92799
CA	7532	5127
CA	26751	7431
CA	5599	5468
CA	5335	10657
CA	50944	1785
CA	7402	6641
CA	4067	4836
CA	1460	3216
CA	9644	6714
CA	5594	930
CA	7187	9020
CA	25	4137
CA	5295	5293
CA	56288	7533
CA	4301	7082
CA	4842	3320
CA	472	7158
CA	8573	5071
CA	2017	55139
CA	2885	5788
CA	890	4605
CA	10451	6452
CA	890	1017
CA	2932	3184
CA	5602	1020
CA	4067	5591
CA	6714	5770
CA	7082	9076
CA	5783	7534
CA	1741	60412
CA	225689	6714
CA	1445	4067
CA	5595	8986
CA	2932	10059
CA	6709	60
CA	7082	1365
CA	4690	8871
CA	2885	30837
CA	1856	79753
CA	695	5581
CA	3984	3084
CA	6386	2913
CA	7529	7128
CA	7533	147700
CA	8440	10006
CA	5335	7535
CA	6645	2066
CA	1173	9513
CA	2017	1107
CA	9351	1080
CA	8874	23513
CA	8573	6385
CA	5335	2965
CA	5300	23062
CA	4739	999
CA	7186	3604
CA	5295	3596
CA	1740	22866
CA	57154	79836
CA	29763	8751
CA	2932	4790
CA	5595	4914
CA	10413	7004
CA	10174	10521
CA	6457	1759
CA	695	123920
CA	4690	5921
CA	1460	6472
CA	8874	4690
CA	2885	5287
CA	4067	6521
CA	30011	5290
CA	9414	4950
CA	54212	1837
CA	56288	5331
CA	322	356
CA	25	10006
CA	79092	8915
CA	9351	83874
CA	4301	5216
CA	1857	79797
CA	695	10603
CA	4591	79027
CA	55660	7536
CA	1398	5295
CA	84708	10606
CA	7409	3932
CA	896	861
CA	6456	273
CA	2534	5747
CA	4683	1025
CA	5335	3791
CA	6714	5310
CA	5295	2690
CA	1742	2977
CA	11252	59341
CA	30011	23607
CA	4842	9722
CA	640	973
CA	51322	3866
CA	5601	80824
CA	595	9988
CA	7189	54764
CA	2885	10163
CA	8572	5783
CA	1460	9332
CA	6714	91746
CA	5595	5829
CA	10580	867
CA	55660	56893
CA	595	7068
CA	10458	575
CA	7410	6452
CA	22941	10458
CA	7533	9699
CA	30011	867
CA	3932	5295
CA	7532	147700
CA	320	9973
CA	51678	2512
CA	5335	4486
CA	1740	1739
CA	51741	10188
CA	64750	2041
CA	27134	10052
CA	274	1523
CA	5300	3725
CA	23268	8976
CA	10458	22941
CA	3932	6452
CA	7082	9074
CA	64750	60682
CA	1739	2977
CA	7185	8792
CA	1398	85021
CA	1855	1454
CA	1460	997
CA	1445	3932
CA	6714	5241
CA	7186	27301
CA	2534	6310
CA	9134	1018
CA	5594	1612
CA	3932	5175
CA	23365	9170
CA	10915	10291
CA	5775	1937
CA	10971	5218
CA	9564	10278
CA	2885	1399
CA	4842	1742
CA	1445	5747
CA	10413	9368
CA	4690	30837
CA	7532	9815
CA	10580	3642
CA	7531	5894
CA	2931	3297
CA	5591	5580
CA	57522	6091
CA	10971	9101
CA	5300	7157
CA	7534	56288
CA	1741	8831
CA	6640	8525
CA	10254	9101
CA	4067	23624
CA	5599	2908
CA	8440	1948
CA	7532	357
CA	5295	2212
CA	5594	3856
CA	2932	1385
CA	50649	324
CA	7186	8764
CA	4301	5909
CA	9564	84962
CA	54212	1838
CA	8440	7205
CA	5600	3725
CA	5296	8660
CA	7186	7755
CA	1432	8411
CA	7532	8500
CA	695	2130
CA	84708	222484
CA	4690	51517
CA	22941	6550
CA	64750	50810
CA	57154	85015
CA	22983	5728
CA	6714	8038
CA	4145	6714
CA	25	5335
CA	23048	10142
CA	4739	5747
CA	1398	25
CA	225689	7041
CA	321	9746
CA	5921	9223
CA	5335	6401
CA	6714	7429
CA	9656	7157
CA	7532	6240
CA	50855	84612
CA	51678	93663
CA	2017	9672
CA	5594	2569
CA	5654	8200
CA	695	25
CA	1742	160622
CA	2885	7275
CA	6300	29904
CA	9351	6736
CA	114822	3866
CA	6386	29062
CA	2534	10040
CA	11059	4090
CA	5595	4638
CA	5335	29760
CA	1173	933
CA	5594	6195
CA	79753	2033
CA	5336	3717
CA	225689	2908
CA	7534	7128
CA	4301	2045
CA	55660	10564
CA	7409	1785
CA	2885	29760
CA	10256	6788
CA	5594	5770
CA	7532	3983
CA	9863	1501
CA	2932	5566
CA	25	2547
CA	8874	22941
CA	7532	4140
CA	1460	1459
CA	5783	4792
CA	6300	1742
CA	5594	4088
CA	25	842
CA	273	5338
CA	2885	4486
CA	4067	79930
CA	64130	8573
CA	55660	8976
CA	7532	2308
CA	7531	9181
CA	7186	23495
CA	3702	3190
CA	6453	6601
CA	1432	995
CA	5594	6196
CA	6714	4486
CA	323	351
CA	5594	1849
CA	5300	1460
CA	10152	7414
CA	5335	7222
CA	5921	9212
CA	10971	5998
CA	595	8202
CA	3932	5894
CA	5335	2549
CA	891	672
CA	64750	9070
CA	1857	5494
CA	23049	5584
CA	1739	805
CA	57154	54440
CA	5599	5295
CA	5601	7157
CA	6709	10006
CA	3055	1441
CA	11059	3570
CA	5921	5788
CA	51225	862
CA	6714	5170
CA	7529	23367
CA	1454	8313
CA	2885	1815
CA	5295	10810
CA	9758	27148
CA	7186	7185
CA	9368	55867
CA	79753	8554
CA	7532	8729
CA	1739	6868
CA	10254	26994
CA	23327	6337
CA	5595	23236
CA	114822	10256
CA	7529	122786
CA	5594	1263
CA	7006	11099
CA	6714	7414
CA	9368	154
CA	5599	1849
CA	5595	84867
CA	8573	4868
CA	7529	7249
CA	50855	5584
CA	26578	6606
CA	10451	7791
CA	5783	51735
CA	84552	5590
CA	1432	1460
CA	11059	27332
CA	7082	55243
CA	320	79937
CA	5594	2623
CA	5335	9743
CA	5174	65010
CA	5594	5829
CA	8573	9873
CA	1739	4036
CA	2885	3702
CA	9223	4036
CA	5921	394
CA	5335	3977
CA	25	8470
CA	7186	4055
CA	4690	10657
CA	1742	5793
CA	9351	23678
CA	57154	55003
CA	2534	3691
CA	6455	10015
CA	57554	1501
CA	2017	1785
CA	84687	5594
CA	7532	5295
CA	7529	9493
CA	3932	916**
CA	7534	50488
CA	6714	7301
CA	6714	2705
CA	7531	7128
CA	1742	26037
CA	7082	9414
CA	5921	3791
CA	1793	9844
CA	6714	7185
CA	9402	2670
CA	10915	7536
CA	9368	23236
CA	595	5111
CA	11155	91977
CA	7534	152
CA	5290	8660
CA	7189	23139
CA	5595	5580
CA	7534	6915
CA	7185	843
CA	2810	4140
CA	7186	329
CA	5921	4690
CA	9618	4216
CA	55914	4089
CA	7187	4591
CA	9901	8936
CA	7187	943
CA	5296	8651
CA	7006	5335
CA	9368	114571
CA	320	9378
CA	9463	55805
CA	84708	25788
CA	11200	995
CA	1741	54413
CA	2475	57521
CA	5599	4609
CA	6455	63898
CA	5295	868
CA	273	23523
CA	57630	29127
CA	10529	84665
CA	7529	2011
CA	2534	867
CA	898	4683
CA	56904	4100
CA	1399	5829
CA	5293	5296
CA	9223	9311
CA	7532	55103
CA	5594	84687
CA	1445	225689
CA	1756	8618
CA	5599	1398
CA	4690	8976
CA	2885	2017
CA	9134	1017
CA	4688	9588
CA	2534	7278
CA	8573	9369
CA	4739	2889
CA	5921	392
CA	5174	6565
CA	5921	5829
CA	9463	375
CA	6714	1948
CA	5335	780
CA	9368	9962
CA	27429	1447
CA	7532	10260
CA	4739	25
CA	5599	5829
CA	152503	8038
CA	5295	5777
CA	3055	7456
CA	2534	7409
CA	1398	11183
CA	4867	2185
CA	7186	149465
CA	4294	1742
CA	5591	2547
CA	29072	6310
CA	5998	7529
CA	79753	26036
CA	23048	6643
CA	6300	5608
CA	7189	353376
CA	3932	867
CA	640	867
CA	890	7343
CA	50618	8871
CA	8631	2533
CA	3702	7454
CA	6714	6776
CA	84687	148
CA	5335	3702
CA	1398	6853
CA	4647	25924
CA	5595	842
CA	320	64130
CA	3055	408
CA	6455	1759
CA	5599	5591
CA	2885	1950
CA	3055	5295
CA	7532	5318
CA	1454	637
CA	92610	84708
CA	7874	23613
CA	1742	55914
CA	1741	6329
CA	11200	4683
CA	2885	9846
CA	2885	4582
CA	5598	5607
CA	7525	8038
CA	8777	3815
CA	55333	4036
CA	27111	92610
CA	5598	7529
CA	55660	8621
CA	4842	1740
CA	2885	26191
CA	10152	30011
CA	3055	5335
CA	5594	5499
CA	124056	10811
CA	8826	1499
CA	3059	7454
CA	27111	151871
CA	7531	993
CA	8631	6714
CA	2534	4739
CA	9564	5786
CA	10971	2036
CA	4734	7161
CA	64750	26994
CA	5595	1630
CA	9564	2885
CA	5594	5894
CA	5300	83637
CA	51429	8751
CA	1432	6772
CA	7006	5336
CA	4354	509
CA	6456	274
CA	2268	1796
CA	5603	29904
CA	8470	867
CA	4739	4690
CA	5595	476
CA	9699	9501
CA	7006	695
CA	2268	1601
CA	1742	2064
CA	79753	4089
CA	7532	51474
CA	25	7015
CA	5595	6886
CA	2017	2245
CA	6714	5979
CA	1398	6777
CA	5336	6452
CA	7532	673
CA	22866	85358
CA	9463	7874
CA	51517	4690
CA	5511	9833
CA	57154	23149
CA	3055	6774
CA	23327	26994
CA	321	5970
CA	9618	27036
CA	9656	8243
CA	4703	7111
CA	9656	672
CA	5336	10657
CA	79753	1387
CA	5599	3856
CA	2810	79666
CA	6456	2010
CA	3055	30011
CA	10083	4647
CA	9260	5093
CA	5601	5609
CA	29993	11252
CA	23095	6640
CA	7532	4659
CA	7529	56288
CA	6714	3320
CA	695	29760
CA	5290	5580
CA	5335	3055
CA	2534	9564
CA	5335	9531
CA	6714	5584
CA	23542	4035
CA	8874	5058
CA	7532	7159
CA	9618	6895
CA	8997	2048
CA	79753	4087
CA	5594	3299
CA	10971	23136
CA	1432	27429
CA	4842	815
CA	7532	55785
CA	7532	10458
CA	2885	10019
CA	9231	1743
CA	1856	92610
CA	5295	116986
CA	25	56961
CA	1432	1385
CA	23024	1948
CA	30011	658
CA	4683	3014
CA	5591	142
CA	260425	153
CA	5595	4087
CA	7529	3303
CA	22999	6857
CA	84708	1525
CA	9459	4087
CA	2017	1501
CA	2932	1390
CA	9124	51132
CA	5336	3937
CA	9351	25937
CA	5654	26020
CA	25	3815
CA	10207	9379
CA	4067	9846
CA	7531	5582
CA	10278	2185
CA	9368	6550
CA	27429	331
CA	4690	29110
CA	322	351
CA	30011	2885
CA	4067	4739
CA	57120	7431
CA	6645	6329
CA	5511	5501
CA	84612	7534
CA	11060	3570
CA	4294	29127
CA	7532	10772
CA	64750	54778
CA	7186	11183
CA	9402	356
CA	7534	7431
CA	6709	2035
CA	7533	3757
CA	27429	351
CA	695	5336
CA	23607	30011
CA	25	5829
CA	11200	83942
CA	6714	1147
CA	1739	22866
CA	10174	3636
CA	1794	7409
CA	23542	5599
CA	7082	7223
CA	51100	8867
CA	7533	8648
CA	890	7157
CA	9564	3309
CA	7409	7852
CA	10006	3312
CA	57595	8328
CA	79849	6584
CA	7532	23216
CA	6714	28964
CA	55914	4087
CA	1742	8825
CA	6714	2064
CA	5599	2002
CA	5298	7529
CA	5921	9093
CA	321	4036
CA	4356	6326
CA	10254	83746
CA	1460	10467
CA	4296	7786
CA	6002	2915
CA	10451	3937
CA	5335	6850
CA	6640	19
CA	4739	2185
CA	4690	867
CA	84708	1635
CA	5300	56893
CA	9459	5063
CA	3985	3984
CA	7409	5588
CA	1756	3856
CA	3984	54961
CA	5599	5076
CA	55660	114793
CA	9351	491
CA	10174	868
CA	7532	23294
CA	50944	23266
CA	2534	1398
CA	7409	8639
CA	6503	7535
CA	22866	1739
CA	9414	6294
CA	4296	57630
CA	5297	924
CA	3702	660
CA	4296	5871
CA	3932	1445
CA	51678	1785
CA	8440	1956
CA	5594	10817
CA	10971	4194
CA	7082	2707
CA	6300	6416
CA	5300	140890
CA	8573	493
CA	10971	7278
CA	6714	1947
CA	51517	2885
CA	2931	602
CA	6714	9019
CA	2885	9712
CA	7186	3551
CA	6503	867
CA	10848	5499
CA	7534	995
CA	9656	7158
CA	23095	1739
CA	7082	7122
CA	1742	4294
CA	5599	3725
CA	9564	4867
CA	5295	8038
CA	9402	51043
CA	11060	2130
CA	4067	3190
CA	8573	27165
CA	79849	114571
CA	4842	8536
CA	6714	8751
CA	6645	23139
CA	6714	1445
CA	5774	7535
CA	55660	51755
CA	3055	613
CA	7532	49854
CA	84612	5654
CA	7188	8764
CA	57120	10228
CA	1740	4842
CA	2534	1439
CA	4690	7454
CA	7187	4055
CA	5295	3667
CA	695	6850
CA	5336	2321
CA	7531	5218
CA	7189	1540
CA	9463	2048
CA	3603	54776
CA	10006	25
CA	5289	30849
CA	6714	5894
CA	10458	8825
CA	5599	2547
CA	7409	1956
CA	5174	5830
CA	5290	8471
CA	4739	3932
CA	9260	5590
CA	84708	253980
CA	10458	2059
CA	5296	30837
CA	25	613
CA	27111	9378
CA	5594	2908
CA	8935	2533
CA	3932	6464
CA	7529	26064
CA	3932	6776
CA	7532	51599
CA	7531	4217
CA	1856	9129
CA	7533	2908
CA	7006	10733
CA	6453	8543
CA	8900	196528
CA	7525	59341
CA	7534	867
CA	7529	3667
CA	25	351
CA	4008	7532
CA	1856	407
CA	60485	6788
CA	8573	10716
CA	6640	146
CA	4842	5798
CA	7529	5298
CA	5594	8648
CA	5295	5781
CA	5595	5327
CA	8470	57556
CA	545	11200
CA	6714	156
CA	4067	3937
CA	5293	5295
CA	22941	22859
CA	56288	23236
CA	8573	9379
CA	1742	11113
CA	25	4914
CA	5998	1947
CA	7534	55103
CA	7525	3815
CA	7410	2048
CA	5290	2560
[truncated: 56,779 more rows]
